# Supplementary material for: Structural Elucidation and Antiviral Activity of Covalent Cathepsin L Inhibitors
Source: J Med Chem. 2024 Apr 17;67(9):7048–67. doi: 10.1021/acs.jmedchem.3c02351 (PMC11089505; doi:10.1021/acs.jmedchem.3c02351)
Supplement: Supplementary file 2 — jm3c02351_si_002.csv [file jm3c02351_si_002.csv]

Compound*	SMILE	EC50 (after 24 h) (µM)	EC50 (after 24 h), 95% confidence interval (µM)	EC50 (after 48 h) (µM)	EC50 (after 48 h), 95% confidence interval (µM)	Ki [nM]	?Tm (for CatL) (°C), 2:1 compound to protein mixing ratio	?Tm (for CatL) (°C), 20:1 compound to protein mixing ratio	?Tm (for Mpro) (°C), 2:1 compound to protein mixing ratio
CI-III	CC(C)[C@@H](C(=O)N[C@@H](CC1=CC=CC=C1)C=O)NC(=O)OCC2=CC=CC=C2	0,03077	0,01841 to 0,05086	1,651	1,298 to 2,098	0,049 ± 0,004	12,1 ± 1,1	18,1 ± 0,1	-0,5 ± 0,2
CI-VI	CC(C)C[C@@H](C=O)NC(=O)[C@H](C(C)C)NS(=O)(=O)C1=CC=C(C=C1)F	0,03773	0,01892 to 0,07192	1,334	1,070 to 1,662	-	15,2 ± 0,4	18,3 ± 0,1	-0,5 ± 0,2
CLI-IV	CC[C@H](C)[C@@H](C(=O)N[C@@H](CC1=CNC2=CC=CC=C21)C=O)NS(=O)(=O)C3=CC=CC4=CC=CC=C43	0,007261	0,002839 to 0,01684	0,411	0,2927 to 0,5743	1,5 ± 0,11	15,7 ± 0,1	17,8 ± 0,7	-0,4 ± 0,1
MG-101	CCCC[C@@H](C=O)NC(=O)[C@H](CC(C)C)NC(=O)[C@H](CC(C)C)NC(=O)C	0,004387	0,002524 to 0,007486	0,198	0,1511 to 0,2581	0,0645 ± 0,007	17,3 ± 0,6	17,8 ± 0,1	5,4 ± 1,1
MG-132	CC(C)C[C@@H](C=O)NC(=O)[C@H](CC(C)C)NC(=O)[C@H](CC(C)C)NC(=O)OCC1=CC=CC=C1	-	-	-	-	-	16,6 ± 0,1	18,6 ± 0,1	-
BOCA	CC(C)(C)OC(=O)NCC=O	-	-	-	-	-	-0,3 ± 0,1	4,4 ± 0,4	-0,3 ± 0,1
Calpeptin	CCCC[C@@H](C=O)NC(=O)[C@H](CC(C)C)NC(=O)OCC1=CC=CC=C1	0,01162	0,006276 to 0,02111	1,183	0,8495 to 1,642	-	18,7 ± 0,1	18,9 ± 0,1	5,3 ± 0,1
Leupeptin	CC(C)C[C@@H](C(=O)N[C@@H](CC(C)C)C(=O)N[C@@H](CCCN=C(N)N)C=O)NC(=O)C	-		-	-	-	-	-	1,2 ± 0,1
CI-XII	CCCC(C(=O)C(=O)NCC1=CC=CC=N1)NC(=O)C(CC(C)C)NC(=O)OCC2=CC=CC=C2	0,006373	0,003546 to 0,01106	0,1456	0,1233 to 0,1724	0,64 ± 0,028	18,5 ± 0,4	18,2 ± 0,2	11,7 ± 1,7
13b	CC(C)(C)OC(=O)NC1=CC=CN(C1=O)[C@@H](CC2CC2)C(=O)N[C@@H](C[C@@H]3CCNC3=O)C(=O)C(=O) NCC4=CC=CC=C4	-	-	-	-	293,2 ± 12,3	5,6 ± 0,1	13,6 ± 0,1	15,7 ± 0,1
E-64d	CCOC(=O)[C@@H]1[C@H](O1)C(=O)N[C@@H](CC(C)C)C(=O)NCCC(C)C	-	-	-	-	-	4,5 ± 0,1	11,7 ± 0,4	-0,3 ± 0,3
E-64	CC(C)C[C@@H](C(=O)NCCCCN=C(N)N)NC(=O)[C@@H]1[C@H](O1)C(=O)O	-	-	-	-	-	4,1 ± 0,4	13,8 ± 0,1	-1,0 ± 0,2
CLIK148	CN(C)C(=O)[C@H](CC1=CC=CC=C1)NC(=O)[C@@H]2[C@H](O2)C(=O)NCCC3=CC=CC=N3	0,2825	0,1361 to 0,5601	2,784	2,123 to 3,665		13,8 ± 0,1	13,9 ± 0,2	-0,2 ± 0,2
CAA0225	C1=CC=C(C=C1)C[C@@H](C(=O)NCC2=CC=CC=C2)NC(=O)[C@@H]3[C@H](O3)C(=O)NCCC4=CC=C(C=C4)O	0,08805	0,05501 to 0,1385	0,3508	0,2713 to 0,4527		6,9 ± 2,6	15,4 ± 0,1	-1,7 ± 0,3
TC-I	CCC1=CC=CC=C1NC(=O)CSC(=O)NNC(=O)[C@H](CC2=CNC3=CC=CC=C32)NC(=O)OC(C)(C)C	-	-	-	-	71,4 ± 10,8	18,4 ± 0,1	18,8 ± 0,0	-
TPCK	CC1=CC=C(C=C1)S(=O)(=O)N[C@@H](CC2=CC=CC=C2)C(=O)CCl	-	-	-	-		4,7 ± 0,1	7,0 ± 0,1	-
K777	CN1CCN(CC1)C(=O)N[C@@H](CC2=CC=CC=C2)C(=O)N[C@@H](CCC3=CC=CC=C3)/C=C/S(=O)(=O)C4= CC=CC=C4	-	-	-	-	-	-	-	-
CA-074 methyl ester	CCCNC(=O)[C@@H]1[C@H](O1)C(=O)N[C@@H]([C@@H](C)CC)C(=O)N2CCC[C@H]2C(=O)OC	-	-	-	-	-	-	-	-
*More information about the compound properties is provided in table S1 of the Supporting Information
