# Supplementary material for: Structural Elucidation and Antiviral Activity of Covalent Cathepsin L Inhibitors
Source: J Med Chem. 2024 Apr 17;67(9):7048–67. doi: 10.1021/acs.jmedchem.3c02351 (PMC11089505; doi:10.1021/acs.jmedchem.3c02351)
Supplement: Supplementary file 3 — jm3c02351_si_003.xlsx [file jm3c02351_si_003.xlsx]

## Sheet: SMILES data table
Compound*	SMILE	EC50 (after 24 h) (µM)	EC50 (after 24 h), 95% confidence interval (µM)	EC50 (after 48 h) (µM)	EC50 (after 48 h), 95% confidence interval (µM)	Ki [nM]	ΔTm (for CatL) (°C), 2:1 compound to protein mixing ratio	ΔTm (for CatL) (°C), 20:1 compound to protein mixing ratio	ΔTm (for Mpro) (°C), 2:1 compound to protein mixing ratio
CI-III	CC(C)[C@@H](C(=O)N[C@@H](CC1=CC=CC=C1)C=O)NC(=O)OCC2=CC=CC=C2	0.03077	0,01841 to 0,05086	1.651	1,298 to 2,098	0,049 ± 0,004	12,1 ± 1,1	18,1 ± 0,1	-0,5 ± 0,2
CI-VI	CC(C)C[C@@H](C=O)NC(=O)[C@H](C(C)C)NS(=O)(=O)C1=CC=C(C=C1)F	0.03773	0,01892 to 0,07192	1.334	1,070 to 1,662	-	15,2 ± 0,4	18,3 ± 0,1	-0,5 ± 0,2
CLI-IV	CC[C@H](C)[C@@H](C(=O)N[C@@H](CC1=CNC2=CC=CC=C21)C=O)NS(=O)(=O)C3=CC=CC4=CC=CC=C43	0.007261	0,002839 to 0,01684	0.411	0,2927 to 0,5743	1,5 ± 0,11	15,7 ± 0,1	17,8 ± 0,7	-0,4 ± 0,1
MG-101	CCCC[C@@H](C=O)NC(=O)[C@H](CC(C)C)NC(=O)[C@H](CC(C)C)NC(=O)C	0.004387	0,002524 to 0,007486	0.198	0,1511 to 0,2581	0,0645 ± 0,007	17,3 ± 0,6	17,8 ± 0,1	5,4 ± 1,1
MG-132	CC(C)C[C@@H](C=O)NC(=O)[C@H](CC(C)C)NC(=O)[C@H](CC(C)C)NC(=O)OCC1=CC=CC=C1	-	-	-	-	-	16,6 ± 0,1	18,6 ± 0,1	-
BOCA	CC(C)(C)OC(=O)NCC=O	-	-	-	-	-	-0,3 ± 0,1	4,4 ± 0,4	-0,3 ± 0,1
Calpeptin	CCCC[C@@H](C=O)NC(=O)[C@H](CC(C)C)NC(=O)OCC1=CC=CC=C1	0.01162	0,006276 to 0,02111	1.183	0,8495 to 1,642	-	18,7 ± 0,1	18,9 ± 0,1	5,3 ± 0,1
Leupeptin	CC(C)C[C@@H](C(=O)N[C@@H](CC(C)C)C(=O)N[C@@H](CCCN=C(N)N)C=O)NC(=O)C	-		-	-	-	-	-	1,2 ± 0,1
CI-XII	CCCC(C(=O)C(=O)NCC1=CC=CC=N1)NC(=O)C(CC(C)C)NC(=O)OCC2=CC=CC=C2	0.006373	0,003546 to 0,01106	0.1456	0,1233 to 0,1724	0,64 ± 0,028	18,5 ± 0,4	18,2 ± 0,2	11,7 ± 1,7
13b	CC(C)(C)OC(=O)NC1=CC=CN(C1=O)[C@@H](CC2CC2)C(=O)N[C@@H](C[C@@H]3CCNC3=O)C(=O)C(=O) NCC4=CC=CC=C4	-	-	-	-	293,2 ± 12,3	5,6 ± 0,1	13,6 ± 0,1	15,7 ± 0,1
E-64d	CCOC(=O)[C@@H]1[C@H](O1)C(=O)N[C@@H](CC(C)C)C(=O)NCCC(C)C	-	-	-	-	-	4,5 ± 0,1	11,7 ± 0,4	-0,3 ± 0,3
E-64	CC(C)C[C@@H](C(=O)NCCCCN=C(N)N)NC(=O)[C@@H]1[C@H](O1)C(=O)O	-	-	-	-	-	4,1 ± 0,4	13,8 ± 0,1	-1,0 ± 0,2
CLIK148	CN(C)C(=O)[C@H](CC1=CC=CC=C1)NC(=O)[C@@H]2[C@H](O2)C(=O)NCCC3=CC=CC=N3	0.2825	0,1361 to 0,5601	2.784	2,123 to 3,665		13,8 ± 0,1	13,9 ± 0,2	-0,2 ± 0,2
CAA0225	C1=CC=C(C=C1)C[C@@H](C(=O)NCC2=CC=CC=C2)NC(=O)[C@@H]3[C@H](O3)C(=O)NCCC4=CC=C(C=C4)O	0.08805	0,05501 to 0,1385	0.3508	0,2713 to 0,4527		6,9 ± 2,6	15,4 ± 0,1	-1,7 ± 0,3
TC-I	CCC1=CC=CC=C1NC(=O)CSC(=O)NNC(=O)[C@H](CC2=CNC3=CC=CC=C32)NC(=O)OC(C)(C)C	-	-	-	-	71,4 ± 10,8	18,4 ± 0,1	18,8 ± 0,0	-
TPCK	CC1=CC=C(C=C1)S(=O)(=O)N[C@@H](CC2=CC=CC=C2)C(=O)CCl	-	-	-	-		4,7 ± 0,1	7,0 ± 0,1	-
K777	CN1CCN(CC1)C(=O)N[C@@H](CC2=CC=CC=C2)C(=O)N[C@@H](CCC3=CC=CC=C3)/C=C/S(=O)(=O)C4= CC=CC=C4	-	-	-	-	-	-	-	-
CA-074 methyl ester	CCCNC(=O)[C@@H]1[C@H](O1)C(=O)N[C@@H]([C@@H](C)CC)C(=O)N2CCC[C@H]2C(=O)OC	-	-	-	-	-	-	-	-
*More information about the compound properties is provided in table S1 of the Supporting Information

## Sheet: Inhibition assay, Ki values
	CI-III (nM)	Residual activity (Vi/V0)							CLI-IV (nM)	Residual activity (Vi/V0)
		#1		#2		#3				#1	#2	#3
	0	1	1	1	1	1	1		0	1	1	1
	0.282475	0.604436	0.585387	0.592451	0.628709	0.622033	0.613276		0.28	0.841985	0.924159	0.919374
	0.403536	0.453902	0.438845	0.426684	0.477213	0.491423	0.499628		0.4	0.834351	0.941628	0.884477
	0.57648	0.334139	0.294488	0.297029	0.345739	0.332545	0.373099		0.58	0.804198	0.893481	0.841155
	0.823543	0.231007	0.230449	0.248005	0.267621	0.23963	0.282677		0.82	0.833588	0.921176	0.918171
	1.17649	0.163045	0.12703	0.156266	0.173322	0.151046	0.167427		1.18	0.769084	0.885386	0.8572
	1.6807	0.107974	0.092881	0.091735	0.106071	0.106223	0.11265		1.68	0.664885	0.78398	0.765744
	2.401	0.066714	0.059083	0.061585	0.067384	0.057327	0.068774		2.4	0.493511	0.601193	0.612515
	3.43	0.041045	0.040221	0.033202	0.042526	0.036899	0.029176		3.43	0.344656	0.404346	0.421179
	4.9	0.02461	0.024224	0.019911	0.029281	0.023261	0.028648		4.9	0.168321	0.250107	0.264741
	7	0.022104	0.012103	0.011018	0.017981	0.01375	0.015658		7	0.081298	0.109501	0.125552
	10	0.010709	0.009207	0.0104	0.008857	-0.01288	0.012359		10	0.038931	0.054964	0.049338
	CI-XII (uM)	Residual activity (Vi/V0)					Residual activity (Vi/V0)
		#1	#2	#3		13b (nM)	#1		#2		#3
	0	1	1	1		0	1	1	1	1	1	1
	0.055	1.01007	0.978467	0.93758		31.3457	0.689683	0.969247	0.986399	0.966854	0.967465	0.962669
	0.091	1	0.95478	0.9431		52.2428	0.918227	0.920873	0.881202	0.912462	0.906209	0.88884
	0.152	1.01839	0.935401	0.880679		87.0713	0.873888	0.877095	0.840651	0.855201	0.842101	0.826523
	0.254	0.946585	0.872954	0.932059		145.119	0.696512	0.766069	0.73524	0.766255	0.773666	0.762591
	0.423	0.845009	0.865633	0.836943		241.865	0.700126	0.673574	0.645022	0.659792	0.661448	0.66609
	0.705	0.750438	0.770887	0.765605		403.108	0.561476	0.511129	0.568265	0.577851	0.56153	0.562636
	1.176	0.65718	0.664083	0.644161		671.846	0.435446	0.468303	0.470807	0.465029	0.474643	0.483622
	1.96	0.522329	0.511197	0.469639		1119.74	0.405364	0.400442	0.391601	0.398931	0.383407	0.405055
	3.266	0.348905	0.334496	0.321953		1866.24	0.316468	0.319345	0.315251	0.319191	0.324939	0.328302
	5.443	0.173993	0.195564	0.184161		3110.4	0.253544	0.23999	0.25029	0.248873	0.247009	0.257959
	9.072	0.0965412	0.109432	0.0993631		5184	0.161764	0.172453	0.179542	0.159735	0.184327	0.182795
	15.12	0.0577496	0.0632214	0.0532059		8640	0.122079	0.107937	0.12369	0.124382	0.124116	0.122797
	25.2	0.0320447	0.0369552	0.0336645		14400	0.0110642	0.0719427	0.0777735	0.0838687	0.0770127	0.0788462
	42	0.0192469	0.0193885	0.0211338		24000	0.0465584	0.0475311	0.0556942	0.0445434	0.0441876	0.0498792
	70	0.0106524	0.0110767	0.0154183		40000	0.0472845	0.0300324	0.0447753	0.0318636	0.02801	0.0183246
	MG-101 (nM)	Residual activity (Vi/V0)				TC-I (nM)	Residual activity (Vi/V0)				inhibitor	catL Ki
		#1	#2	#3			#1	#2	#3		MG-101 (pM)	64,5 ± 7
	0	1	1	1		0	1	1	1		C1-XII (pM)	640 ± 28
	0.0692064	0.918101	0.895097	0.823989		0.6654	1.00045	0.986413	1.18501		13b (nM)	293,2 ± 12,3
	0.0988663	0.864123	0.857817	0.82327		1.1094	0.987827	0.990489	1.05735		CLI-IV (nM)	1,5 ± 0,11
	0.141238	0.802699	0.750231	0.755615		1.84896	1.02615	0.985507	1.10453		CI-III (pM)	49 ± 4
	0.201768	0.784551	0.713414	0.667475		3.0816	1.11001	1.06929	1.15772		TC-I (nM)	71,4±10,8
	0.28824	0.701256	0.588622	0.542767		5.1396	1.04328	1.02582	1.09713
	0.411772	0.582597	0.542183	0.472507		8.568	1.04779	1.0471	1.08973
	0.588245	0.433457	0.321369	0.294429		14.274	1.00316	0.929801	0.977798
	0.84035	0.289204	0.186586	0.119946		23.798	0.933273	0.953351	0.921369
	1.2005	0.201233	0.085254	0.065894		39.6576	0.746168	0.92346	0.921369
	1.715	0.118148	0.037623	0.038527		66.096	0.582958	0.771739	0.825624
	2.45	0.075826	0.021674	0.021357		110.16	0.512173	0.682971	0.703978
	3.5	0.046557	0.008482	0.011366		183.6	0.301398	0.346558	0.557817
	5	0.027687	0.006065	0.009182		306	0.0665014	0.141214	0.24482
						510	0.0287782	0.0865036	0.133302
						850	0.00473399	0.0265716	0.0342276

## Sheet: Inactivation assay, epoxides
		c (nM)	log nM	Inactivation Rate
				#1	#2	#3
	CAA0225, pH 6	66.66	1.82387		0.0105773	0.0191459
		50	1.69897	0.0098775
		44.44	1.64777		0.0074553	0.0104459
		33.34	1.52297	0.0063225
		29.6267	1.47168		0.0052103	0.0057959
		22.22	1.34674	0.0036955
		19.7511	1.29559		0.0030803	0.0032259
		14.82	1.17085	0.0019815
		13.1674	1.1195		0.0019233	0.0020129
		9.88	0.994757	0.0009595
		8.77827	0.943409		0.0010253	0.0011629
		6.59	0.818885	0.0004593
		5.85218	0.767318		0.0006424	0.0005666
		4.39	0.642465	0.0002723
		0	0	0	0	0
		c (nM)	log nM	Inactivation Rate
				#1	#2	#3
	CAA0225, pH 4	100	2		0.0019791
		66.6667	1.82391		0.0013541	0.0017644
		50	1.69897	0.0011815
		44.4444	1.64782		0.0007461	0.0010234
		33.34	1.52297	0.0007535
		29.6296	1.47173		0.0004182	0.0006192
		22.22	1.34674	0.0004569
		19.7531	1.29563		0.0002683	0.0004006
		14.82	1.17085	0.0003059
		13.1687	1.11954		0.0002828	0.0003022
		9.88	0.994757	0.0001166
		8.77915	0.943452		0.0003675	0.0002752
		6.59	0.818885	0.0001334
		5.85271	0.767357			0.0002627
		4.39	0.642465	0.0001763
		0	0	0	0	0
		c (nM)	log nM	Inactivation Rate
				#1	#2
	E-64, pH 6	225	2.35218	0.0060418	0.0060051
		150.01	2.17612	0.0039338	0.0042111
		100.01	2.00004	0.0026588	0.0027171
		66.68	1.824	0.0017418	0.0018371
		44.45	1.64787	0.0011538	0.0012471
		29.64	1.47188	0.0007668	0.0008131
		19.76	1.29579	0.0005258	0.000578
		0	0	0	0
		c (nM)	log nM	Inactivation Rate
				#1	#2
	E-64, pH 4	225	2.35218	0.0118533	0.0103574
		150.01	2.17612	0.0076533	0.0073784
		100.01	2.00004	0.0046263	0.0049224
		66.68	1.824	0.0031923	0.0033384
		44.45	1.64787	0.0020063	0.0023884
		29.64	1.47188	0.0013023	0.0015984
		19.76	1.29579	0.0008123	0.0010204
		0	0	0	0
		c (µM)	c (nM)	log nM	Inactivation Rate
					#1	#2	#3
	CLIK148, pH 4	5	5000	3.69897	0.0043947	0.0043584	0.0044633
		3.33	3330	3.52244	0.0028797	0.0028234	0.0027963
		2.22	2220	3.34635	0.0019287	0.0018904	0.0019233
		1.48	1480	3.17026	0.0013697	0.0012264	0.0013133
		0.99	990	2.99564	0.0009097	0.0007894	0.0009283
		0.66	660	2.81954	0.0003103	0.0006054	0.0006754
		0.44	440	2.64345	0.0004006	0.0003231	0.0004659
		0	0	0	0	0	0
		c (µM)	c (nM)	log nM	Inactivation Rate
					#1	#2	#3
	CLIK148, pH 6	5	5000	3.69897	0.015161	0.0125589	0.0119146
		3.33	3330	3.52244	0.00752	0.0062539	0.0072406
		2.22	2220	3.34635	0.004844	0.0046379	0.0047316
		1.48	1480	3.17026	0.002988	0.0031789	0.0032576
		0.99	990	2.99564	0.002031	0.0020489	0.0021146
		0.66	660	2.81954	0.001629	0.0014839	0.0015186
		0.44	440	2.64345	0.000984	0.0010049	0.0010396
		0	0	0	0	0	0

## Sheet: NanoDSF
	Main protease
	No.	Protein	Compound	ΔTm average	standard dev	Tm average	Tm values
	1	Mpro	-	0	0.21	55	54.8	55.1
	2	Mpro	DMSO only	-0.4	0.01	54.6	54.6	54.6
	No.	Protein	Compound	2:1, ΔTm average	2:1, standard dev	2:1, Tm average
	3	Mpro	Camostat	-0.4	0.21	54.6
	4	Mpro	Calpeptin	5.3	0.07	60.7
	5	Mpro	CI-III	-0.5	0.21	54.5
	6	Mpro	CI-VI	-0.5	0.21	54.5
	7	Mpro	CLI-IV	-0.4	0.07	54.6
	8	Mpro	MG-101	5.4	1.13	60.4
	9	Mpro	N-BOCAAA	-0.3	0.14	54.7
	10	Mpro	CI-XII	11.7	1.7	66.7
	11	Mpro	13b	15.7	0.07	70.3
	12	Mpro	E-64d/Aloxistatin	-0.3	0.28	54.7
	13	Mpro	CLIK148	-0.2	0.21	54.8
	14	Mpro	E-64	-1	0.21	54.4
	15	Mpro	CAA0225	-1.7	0.28	53.3
	16	Mpro	Leupeptin	1.2	0.07	56.2
	Cathepsin L
	No.	Protein	Compound	ΔTm average	standard dev	Tm average	Tm values
	1	CatL	-	0	0.07	63.1	63	63.1
	2	CatL	DMSO only	-0.3	0.07	62.8	62.7	62.8
	No.	Protein	Compound	2:1, ΔTm average	2:1, standard dev	20:1, ΔTm average	20:1, standard dev	2:1, Tm average	20:1, Tm average
	3	CatL	Camostat	-	-	-0.2	0.07	-	62.9
	4	CatL	Calpeptin	18.7	0.14	18.9	0.07	81.8	82
	5	CatL	CI-III	12.1	1.13137	18.1	0.07	75.2	81.2
	6	CatL	CI-VI	15.2	0.42426	18.3	0.14	78.3	81.4
	7	CatL	CLI-IV	15.7	0.14142	17.8	0.71	78.8	80.9
	8	CatL	MG-101	17.3	0.56569	17.8	0.07	80.4	80.9
	9	CatL	MG-132	16.6	0.07071	18.6	0.07	79.7	81.7
	10	CatL	BOCA	-0.3	0.14142	4.4	0.42	62.8	67.5
	11	CatL	CI-XII	18.5	0.35	18.2	0.2	81.6	81.3
	12	CatL	13b	5.6	0.14	13.6	0.14	68.7	76.7
	13	CatL	E-64d	4.5	0.01	11.7	0.35355	67.6	74.8
	14	CatL	CLIK148	13.8	0.07	13.9	0.21	76.9	77
	15	CatL	E-64	4.1	0.35355	13.8	0.07	67.2	76.9
	16	CatL	CAA0225	6.9	2.6163	15.4	0.07	70	78.5
	17	CatL	TC-I	18.4	0.07	18.8	0	81.5	81.9
	18	CatL	TPCK	4.7	0.07	7	0.07	67.8	68.1
		Experimental numbers in this table are provided in °C

## Sheet: SARS-CoV-2 replication assay
			CAA0225	CI-III	CI-XII	CI-VI	CLI-IV	MG-101	Calpeptin	CLIK148
[Inhibitor] vs. normalized response -- Variable slope
	Best-fit values
	EC50 in µM	after 48 h	0.3508	1.651	0.1456	1.334	0.411	0.198	1.183	2.784
		after 24 h	0.08805	0.03077	0.006373	0.03773	0.007261	0.004387	0.01162	0.2825
	95% CI (profile likelihood)
	IC50 in. µM	after 48 h	0,2713 to 0,4527	1,298 to 2,098	0,1233 to 0,1724	1,070 to 1,662	0,2927 to 0,5743	0,1511 to 0,2581	0,8495 to 1,642	2,123 to 3,665
		after 24 h	0,05501 to 0,1385	0,01841 to 0,05086	0,003546 to 0,01106	0,01892 to 0,07192	0,002839 to 0,01684	0,002524 to 0,007486	0,006276 to 0,02111	0,1361 to 0,5601
	Cell viability
		% Cell viability; CTB [550/600 nM], normalised to untreated control
	Concentration [nM]	Calpeptin	stdev	CIII	stdev	CIVI	stdev	CLIIV	stdev	MG101	stdev	CIXII	stdev	CLIK148	stdev	CAA0225	stdev
	10000	105.242	4.69943	100.239	2.55761	98.3022	3.21251	100.56	2.32862	63.01	21.6537	105.997	1.96082	109.81	1.04817	105.161	2.26849
	1000	101	3.16946	98.9	3.57336	98.8078	3.58327	102.431	3.79606	100.726	5.51494	103.032	1.4669	104.007	1.12476	105.391	2.47912
	100	100.592	4.23014	96.0433	3.71534	95.0667	3.9174	98.7078	3.57329	102.254	2.89252	98.7767	0.469148	98.2689	1.3042	100.38	2.5752
	10	97.9467	3.86349	95.2556	3.8641	95.8622	3.55744	100.427	4.45835	101.842	0.806176	99.9967	1.66987	100.578	1.27892	103.73	2.9146
	1	99.2589	3.97733	94.2411	3.94699	93.82	3.6598	98.0322	4.20653	102.092	2.11227	98.3444	1.35586	97.95	0.972831	101.334	1.80551
	0.1	98.4233	3.1633	95.3667	2.72238	96.6944	2.84261	100.966	3.43644	101.782	1.52556	98.84	1.97683	100.436	1.54752	103.21	2.73793
	0.01	100.27	4.50904	95.8022	2.97817	95.9456	2.36503	98.8122	3.1746	102.778	2.53247	98.8533	2.0444	99.3344	2.16589	103.483	2.75685
	qRT-PCR
	Sample	Concentration	% RNA	stdev
	no virus	-	0	0
	DMSO	-	100	14.5
	CI-XII	0,1 µM	34.9	10.9
		1 µM	1.1	0.4
	Remdesivir	0,1 µM	124.5	29.6
		1 µM	63.1	8.2
